# Supplementary material for: Novel (+)-Neoisopulegol-Based O-Benzyl Derivatives as Antimicrobial Agents
Source: Int J Mol Sci. 2021 May 26;22(11):5626. doi: 10.3390/ijms22115626 (PMC8198684; doi:10.3390/ijms22115626)
Supplement: Supplementary file 1 [file ijms-22-05626-s001.zip]

Archive with 1 entries (1 files):
- ijms-1215661-supplementary.pdf
